# Supplementary material for: Influence of Hypoxia, Dehydration and Salinity on Survival of Orthohalarachne Marine Mite Larvae: Limits to Dispersion
Source: Biology (Basel). 2026 Mar 9;15(5):444. doi: 10.3390/biology15050444 (PMC12984805; doi:10.3390/biology15050444)
Supplement: Supplementary file 1 [file biology-15-00444-s001.zip]

Archive with 1 entries (1 files):
- biology-4122594-supplementary.pdf
